# Supplementary material for: Distinct mechanisms regulate ventricular and atrial chamber wall formation
Source: Nat Commun. 2024 Sep 17;15:8159. doi: 10.1038/s41467-024-52340-3 (PMC11408654; doi:10.1038/s41467-024-52340-3)
Supplement: Supplementary file 7 — Source Data [file 41467_2024_52340_MOESM7_ESM.xlsx]

## Sheet: Figure 1
panel f		74 hpf	102 hpf	126 hpf		panel g		76 hpf	100 hpf	124 hpf		panel h-h''		74 hpf	102 hpf	126 hpf
		0.875	0.419	0.316				0	9.09091	33.3333				79.439	7.153	30.343
		0.633	0.165	0.108				4	13.6364	21.4286				69.897	0.232	30.964
		0.294	0.403	0.551				4.7619	17.3913	28.5714				86.021	0.292	19.799
		0.362	0.838	0.107				0	18.1818	35				57.875	26.046	0.798
		0.404	0.869	0.796				0	11.1111	18.75				83.271	61.531	47.442
		0.38	0.383	0.605				0	23.0769	25				50.826	12.221	21.737
		0.314	0.265	0.248										49.444	18.709	19.341
		0.302	0.48	0.154										83.204	32.56	15.843
		0.446	0.382	0.143										45.169	3.099	9.497
		0.477	0.493	0.113										26.424	8.588	12.453
		0.409	0.338	0.423										45.591	2.654	16.604
		0.596	0.75	0.413										79.418	43.794	2.743
		0.427	0.088	0.214										23.051	22.241	14.092
		0.29	0.693	0.766										21.619	8.329	1.941
		0.315	0.434	0.288										9.23	30.793	18.185
		0.889	0.477	0.0925										75.828	6.093	5.086
		0.874	0.51	0.283										31.43	19.093	4.991
		0.434	0.238	0.221										27.408	23.867	6.816
		0.551	0.702	0.113										88.713	10.214	13.1
		0.295	0.391	0.731										35.205	37.606	7.09
		0.275	0.519	0.511										21.841	61.363	3.356
		0.786	0.782	0.216										29.701	23.124	1.512
		0.636	0.574	0.0854										82.493	15.154	1.868
		0.701	0.557	0.427										66.957	27.747	25.445
		0.742	0.283	0.266										14.175	3.211	53.704
		0.472	0.286	0.919										59.08	18.287	23.377
		0.506	0.937	0.034										7.863	67.882	14.278
		0.539	0.115	0.484										80.022	13.134	4.525
		0.589	0.626	0.658										50.906	38.095	41.522
		0.391	0.405	0.242										65.126	37.317	31.492
		0.299	0.32	0.401										22.876	6.047	19.874
		0.678	0.65	0.361										62.494	49.354	13.052
		0.665	0.847	0.13										42.643	64.722	4.041
		0.563	0.625	0.68										88.765	74.434	35.487
		0.554	0.672	0.558										55.852	77.998	14.621
		0.917	0.75	0.737										84.611	73.902	43.409
		0.642	0.559	0.341										80.241	8.243	15.068
		0.676	0.257	0.538										53.875	24.081	78.851
		0.531	0.805	0.34										45.174	3.391	7.937
		0.667	0.536	0.428										8.452	39.637	45.294
		0.622	0.71	0.475										85.967	37.451	39.234
		0.702	0.416	0.018										86.97	45.824	48.089
		0.51	0.521	0.599										46.878	4.16	44.599
			0.765	0.205											52.093	35.5

## Sheet: Figure 4
panel g		WT	IRSp53DN	panel h-h''		WT	IRSP53DN		panel k		DMSO	NCS		panel l - l''		DMSO	NCS
		38.0952	33.3333			86.399	59.816				32	8.69565				60.599	38.911
		26.3158	9.09091			39.289	70.875				26.9231	5.26316				24.356	40.236
		23.5294	9.09091			47.307	21.431				31.5789	7.40741				30.411	4.399
		25	5.55556			79.735	16.595				42.1053	6.25				49.201	34.624
		35.2941	5.55556			54.205	8.775				27.7778	18.75				9.919	3.879
		11.7647	15.7895			33.507	33.778				28.5714	16.6667				0.434	22.782
		23.0769	4.16667			2.71	25.296				26.3158					39.359	54.958
		33.3333	0			52.017	36.754									45.2	60.303
		17.6471				82.535	17.676									45.223	83.817
						6.415	6.661									47.268	60.573
						27.013	17.184									37.504	60.604
						22.218	24.582									20.418	13.271
						34.712	30.01									29.148	31.787
						12.328	30.71									35.587	60.994
						4.997	77.159									88.958	65.518
						40.38	43.097									68.797	2.045
						73.163	18.13									65.714	28.54
						60.11	55.284									33.193	45
						3.699	29.55									12.74	52.667
						21.125	4.656									42.825	52.352
						18.104	14.601									22.58	56.31
						16.243	7.565									10.166	18.748
						11.165	41.878									51.809	32.125
						23.011	8.797									67.859	30.719
						61.991	14.657									18.319	38.66
						26.948	35.655									22.521	36.973
						36.87	36.995									16.164	12.995
						87.663	82.003									7.067	22.504
						59.25	73.72									34.875	40.101
						37.376	69.499									18.435	37.569
						39.908	87.879									25.844	0
						49.505	3.674									30.16	0.764
						49.467	54.635									30.489	31.734
						96.557	70.728									31.739	33.53
						95.096	60.764									45	11.65
						8.802	32.949									26.768	10.389
						4.145	8.673									41.496	29.809
						54.462	64.502									22.885	73.768
						32.775	10.954									26.39	6.746
						43.025	31.464									6.34	31.264
						18.566	4.254									0.343	56.889
						29.055	16.504									3.202	8.616
						44.454	22.62									7.352	35.538
						29.236	9.392									36.027	29.745
						22.751	92.064									11.416	49.185
						57.031	75.743									58.548	55.408
						37.851	85.914									61.907	41.186
						46.279	66.337									39.756	29.407
						56.155	41.228									71.906	5.711
						25.577	12.319									47.157	36.747
						24.887	32.071									14.439	34.992
						28.093	57.579									0.406	22.797
						16.305	80.893									24.179	2.437
						26.421	15.524									2.203	16.44
						35.866	16.412									12.074	60.593
						37.273	14.311									35.256	28.142
						31.43	54.721									36.87	17.103
						6.624	59.962									18.314	49.304
						51.546	16.569									17.928	64.983
						16.928	13.422									76.784	51.435
						52.017	5.894									45.458	67.557
						21.077	19.885									68.124	45.69
						0.317	31.814									55.366	43.493
						3.489	60.422									39.245	46.818
						43.112	43.859									40.525	40.855
						57.804	27.967									41.987	56.032
						72.235	70.745									15.996	62.328
						39.958	74.805									19.916	53.13
						60.539	100.204									42.997	28.072
						37.493	55.699									3.576	35.074
						47.139	64.406									24.121	77.56
						67.567	5.67									2.987	37.304
						29.055	36.529									5.102	27.897
						45.272	71.372									38.66	33.232
						72.597	40.774									20.772	22.348
						4.399	81.093									42.769	41.906
						41.553	88.655									50.029	29.249
						74.597	68.682									22.166	38.418
						53.455	47.68									62.447	2.663
						63.089	62.784									36.277	30.651
						67.471	62.003									27.824	9.345
						21.512	44.731									76.799	16.46
						28.915	83.32									26.565	55.954
						78.378	62.48									59.589	2.759
						37.405	64.654									13.266	34.032
						28.429	74.268									35.154	26.565
						19.009	88.62									19.983	8.344
						27.216	65.601									29.224	8.344
						26.372	35.538									25.582	16.966
						0	39.958									23.009	29.745
						7.9	95.529									45.623	60.164
						2.834	62.805									16.98	33.476
						21.406	83.596									22.62	21.961
						2.745	86.517									45	17.14
						50.528	73.334									3.145	27.867
						6.147	54.866									53.591	36.193
						87.221	61.731									48.681	23.839
						2.361	90									22.036	2.175
						32.687	16.949									0.398	26.928
						5.837	41.154									21.181	50.659
						1.723	39.401									0.759	33.69
						59.697	67.834									39.685	35.311
						16.123										30.784	38.32
						52.722										48.229	47.726
						49.764										24.955
						4.086										8.13
						38.733										17.622
						52.496										20.497
						13.671

## Sheet: Figure 5
panel e		DMSO	K-975		panel f-f''		DMSO	K-975		panel g		DMSO	IWR1		panel h-h''		DMSO	IWR1
		0.325	0.46				27.229	15.096				0.166	0.655				52.275	34.032
		0.254	0.668				22.62	15.524				0.511	0.175				6.661	42.012
		0.826	0.232				56.178	31.105				0.174	0.735				1.75	10.5
		0.341	0.621				12.804	34.563				0.607	0.584				46.165	8.931
		0.146	0.503				28.443	47.203				0.433	0.487				44.458	37.977
		0.106	0.498				3.094	51.491				0.441	0.648				35.787	28.917
		0.107	0.341				20.384	2.891				0.397	0.642				31.879	22.449
		0.157	0.573				14.554	72.121				0.189	0.487				15.734	15.012
		0.295	0.509				25.419	19.359				0.372	0.808				16.549	27.655
		0.873	0.206				34.875	53.722				0.538	0.487				22.958	27.655
		0.248	0.744				31.724	44.17				0.181	0.642				53.417	67.654
		0.698	0.514				59.808	87.455				0.352	0.714				22.238	61.803
		0.172	0.348				12.369	16.928				0.226	0.313				3.464	21.862
		0.258	0.251				8.813	73.61				0.275	0.666				31.588	41.205
		0.434	0.623				2.106	2.987				0.042	0.878				4.835	3.972
		0.254	0.16				4.85	28.355				0.522	0.176				7.719	54.557
		0.425	0.256				26.565	27.688				0.151	0.943				57.516	84.904
		0.373	0.206				9.051	0.562				0.043	0.357				13.274	33.085
		0.547	0.198				12.131	0.582				0.759	0.17				28.61	68.839
		0.354	0.818				34.926	87.138				0.457	0.437				29.88	84.414
		0.0469	0.487				3.497	35.707				0.645	0.501				1.665	68.42
		0.115	0.564				5.711	47.643				0.427	0.688				33.551	28.976
		0.0994	0.597				3.814	37.185				0.218	0.244				0.833	15.233
		0.522	0.383				0.556	25.463				0.842	0.386				0.696	64.983
		0.448	0.568				42.985	50.684				0.297	0.45				16.786	0.38
		0.401	0.342				53.973	45.919				0.202	0.567				23.526	1.965
		0.82	0.781				38.073	48.27				0.215	0.626				45.11	49.304
		0.749	0.834				29.291	57.381				0.452	0.489				9.782	14.097
		0.352	0.622				26.737	53.427				0.148	0.504				13.445	14.763
		0.35	0.371				19.002	4.97				0.621	0.361				44.872	15.204
		0.621	0.659				22.306	66.991				0.154	0.481				16.517	16.042
		0.191	0.645				1.397	75.619				0.606	0.69				20.433	30.27
		0.308	0.486				8.858	35.897				0.24	0.555				38.355	17.995
		0.486	0.727				0	85.236				0.527	0.675				52.431	19.819
		0.209	0.844				3.037	11.31				0.21	0.127				7.97	0.626
		0.645					29.926					0.323	0.472				15.396	56.489
		0.408					27.807					0.427	0.211				10.977	77.196
		0.103					20.35					0.524	0.717				5.528	17.301
		0.286					1.134					0.307	0.444				54.846	10.008
		0.687					72.37					0.537	0.804				53.858	56.07
												0.36	0.792				33.69	0.807
												0.598	0.556				25.051	44.444
												0.461	0.455				28.968	50.29
												0.237	0.78				34.778	32.969
												0.174	0.622				12.529	54.324
												0.322	0.816				0	69.702
												0.584	0.647				21.303	38.904
												0.336	0.62				2.224	56.31
												0.398	0.479					45.644
												0.846	0.292					78.056
												0.856	0.555					48.053
													0.762					43.603
													0.779					16.164
													0.429					3.209
													0.779					90
													0.648					19.134
													0.498					50.128
																		55.452

## Sheet: Figure 6
panel d		cre activity	number of positive cells	number of round cells	number of elongated cells
		neg	3	2	1
		pos	2	0	2
		neg	3	2	1
		pos	3	1	2
		pos	9	3	6
		pos	1	0	1
		neg	4	1	3
		pos	4	1	3
		pos	4	2	2
		pos	1	0	1
		neg	1	0	1
		neg	1	1	0
		neg	1	0	1
		neg	1	1	0
		neg	1	1	0
		pos	1	1	0
		pos	2	0	2

## Sheet: Figure 7
panel c		WT	wwtr1 mutant		panel h		DMSO	K-975	IWR1	NSC
		27.7778	45.4545				10	3	7	9
		52.3809	26.3158				11	7	8	8
		33.3333	26.6667				6	9	5	10
		27.2727	59.0909				7	6	4	8
		54.5455	45.4545				10	5	5	5
		28.5714	47.3684				8	4	4	6
		27.7778	41.3793					8	7
		40	45.1613						5
		45	40.9091
		27.2727
		39.1304

## Sheet: Supplementary Figure 1
panel h		Time	elongated cell	cuboid cell		panel i		TIme	elongated cell	cuboid cell
		84	1	1				84	1	1
		92	1.56	0.56				92	1.52	0.79
		100	1.87	0.68				100	1.79	1.11
		108	1.85	0.79				108	1.55	1.04
		116	1.8	0.67				116	1.5	0.86

## Sheet: Supplementary Figure 2
panel d		124 hpf	14 dpf		panel e		124 hpf	14 dpf		panel f		shape	position
		0.469	0.189				0.166	0.0653				0,659	out
		0.659	0.178				0.114	0.0553				0,654	out
		0.686	0.161				0.164	0.0739				0,547	out
		0.569	0.0792				0.15	0.11				0,621	out
		0.549	0.482					0.0454				0,825	out
		0.398	0.843									0,825	out
		0.434	0.523									0,0653	out
			0.654									0,0553	out
			0.547									0,482	out
			0.621									0,843	out
			0.825									0,523	out
			0.825									0,161	out
			0.442									0,0792	out
												0,0739	in
												0,11	out
												0,189	in
												0,178	in
												0,0454	in

## Sheet: Supplementary Figure 3
panel f		T1	T2		panel g		T1	T2		panel j		76 hpf	124 hpf
		1.5214	1.85156				549.235	422.585				22.5093	50.4114
		1.19333	1.71118				535.194	93.7569				38.5384	38.1227
		1.2015	2.346				485.546	226.966				40.0498	49.2383
		1.46092	1.12012				313.445	318.683				22.4288	50.0448
		1.61286	2.45489				586.953	137.275				21.55	50.1857
		1.30956	1.67792				528.757	131.075				32.587	53.8394
		1.69453	2.21657				203.648	302.598				32.3727	47.3115
		1.72627	1.82739				635.249	98.389				28.9632	46.1394

## Sheet: Supplementary Figure 4
panel d		WT	CA	DN		panel k		52 hpf WT	52 hpf DN	76 hpf WT	76 hpf DN	100 hpf WT	100 hpf DN
		33.3333	45.4545	26.3158				0	0	6.66667	21.4286	15.7895	25
		25	53.3333	11.7647				0	0	0	12	18.75	33.3333
		28.5714	47.3684	9.09091				0	0	0	14.2857	13.6364	21.4286
		27.2727	47.8261	21.0526				0	0	0	16.6667	11.7647	25
		25	41.6667	25				0	0	6.66667	18.75		50
				11.1111				0	0	5	11.7647		31.8182
								0	0	5.26316	9.09091		23.5294
								0	0	0	22.7273		47.619
								0

## Sheet: Supplementary Figure 5
panel c		WT	MYL9DN		panel f		WT	IRSp53DN
		9.4	15.8571				11.4286	6.88889
		11.25	13.3333				11.8462	8.875
		11.625	8.5				9.55556	8.53846
		10.8333	8				11.875	8.3
		14.3077	14.0909				10.1667	10.8333
		13.6923					10.8	9.88889

[truncated: 5 more sheets: Supplementary Figure 6, Supplementary Figure 8, Supplementary Figure 10, Supplementary Figure 11, Supplementary Figure 12]
